# Supplementary material for: Nurse-Led, Remote Optimisation of Guideline-Directed Medical Therapy in Patients with Heart Failure and Reduced Ejection Fraction Across Australia
Source: J Clin Med. 2025 Jul 30;14(15):5371. doi: 10.3390/jcm14155371 (PMC12347357; doi:10.3390/jcm14155371)
Supplement: Supplementary file 1 [file jcm-14-05371-s001.zip]

Archive with 1 entries (1 files):
- jcm-3756966-supplementary.pdf
